# Supplementary material for: Protective Role of Cepharanthine Against Equid Herpesvirus Type 8 Through AMPK and Nrf2/HO-1 Pathway Activation
Source: Viruses. 2024 Nov 12;16(11):1765. doi: 10.3390/v16111765 (PMC11598968; doi:10.3390/v16111765)
Supplement: Supplementary file 1 [file viruses-16-01765-s001.zip]

Archive with 1 entries (1 files):
- viruses-3273410-supplementary.pdf
